# Supplementary material for: Proteomic Analysis of the Breast Cancer Brain Metastasis Microenvironment
Source: Int J Mol Sci. 2019 May 22;20(10):2524. doi: 10.3390/ijms20102524 (PMC6567270; doi:10.3390/ijms20102524)
Supplement: Supplementary file 1 [file ijms-20-02524-s001.zip]

Archive with 2 entries (2 files):
- ijms-484609 suppl figures.pdf
- ijms-484609 suppl.xlsx
